# Supplementary material for: Electroreductive amination of carboxylic acids by cobalt catalysis
Source: Nat Commun. 2025 Aug 4;16:7167. doi: 10.1038/s41467-025-62396-4 (PMC12322302; doi:10.1038/s41467-025-62396-4)
Supplement: Supplementary file 4 — Supplementary Data 1 [file 41467_2025_62396_MOESM4_ESM.xlsx]

## Sheet: supplementary data file
Cartesian Coordinates
1
C	-0.934025	0.160011	-9.1e-05
O	-1.49723	1.22248	-6.7e-05
O	-1.51914	-1.04541	-0.000141
H	-2.48038	-0.897535	-0.000185
C	0.600292	-0.000695	4.3e-05
F	1.18856	1.19557	7.8e-05
F	0.995456	-0.679734	-1.09001
F	0.995283	-0.679719	1.09017
---------------------
acetonitrile
C	0	0	0.279826
N	0	0	1.43986
C	0	0	-1.18035
H	0	1.02611	-1.55863
H	0.888636	-0.513054	-1.55863
H	-0.888636	-0.513054	-1.55863
---------------------
CF3CHO
C	-1.05988	0.577828	-0.001795
O	-2.04341	-0.113066	-4.5e-05
H	-1.07689	1.68554	-0.004676
C	0.362508	-0.006653	-0.000185
F	1.02173	0.43387	-1.09054
F	0.3602	-1.33798	0.001232
F	1.01901	0.436553	1.09119
---------------------
CF3COO-
C	-1.06494	0.010156	-3.1e-05
O	-1.58947	1.14077	4e-06
O	-1.53065	-1.1479	-6e-06
C	0.512687	0.013346	-7e-06
F	1.08039	1.24986	-0.000115
F	1.03059	-0.629493	1.08908
F	1.03063	-0.629699	-1.08894
---------------------
H2O
O	0	0	0.118849
H	0	0.76006	-0.475396
H	0	-0.76006	-0.475396
---------------------
2
C	-1.19865	-0.000114	0.001088
C	-1.92384	1.14329	0.376627
C	-3.31714	1.14397	0.369863
C	-4.02011	-0.001873	-0.005915
C	-3.31388	-1.1469	-0.378123
C	-1.92059	-1.14442	-0.378005
C	0.280824	0.001195	0.004562
C	1.01139	1.14343	-0.360468
C	2.40084	1.1499	-0.361925
C	3.12255	0.002461	0.00642
C	2.40129	-1.14575	0.373829
C	1.01196	-1.1403	0.37124
H	-1.38714	2.02937	0.701502
H	-3.8554	2.03838	0.670418
H	-5.10594	-0.002563	-0.008499
H	-3.84957	-2.04208	-0.681005
H	-1.38128	-2.03012	-0.699639
H	0.480295	2.03569	-0.677791
H	2.93809	2.0477	-0.657261
H	2.93926	-2.04033	0.677434
H	0.481137	-2.03438	0.683871
N	4.51633	0.019729	0.060925
H	4.95954	-0.88418	-0.026953
H	4.95894	0.715077	-0.523704
---------------------
3
C	3.26085	-0.634761	-0.007193
H	3.15871	-1.30866	-0.873144
C	4.70221	-0.170854	0.043214
F	5.53713	-1.22369	-0.050945
F	4.98964	0.488311	1.17809
F	4.97414	0.666294	-0.989745
N	2.37979	0.506396	-0.041921
C	0.994574	0.336043	-0.049602
C	0.174043	1.42507	-0.396173
C	0.377184	-0.873066	0.307422
C	-1.20722	1.30683	-0.379491
H	0.634805	2.36677	-0.683707
C	-1.01175	-0.975212	0.326402
H	0.971583	-1.73738	0.580973
C	-1.8376	0.103691	-0.015546
H	-1.81315	2.15639	-0.678733
H	-1.46284	-1.91374	0.633408
C	-3.31233	-0.016915	0.002332
C	-4.11965	1.05885	0.40794
C	-3.94507	-1.20975	-0.385426
C	-5.5084	0.947026	0.42313
H	-3.65046	1.98035	0.738713
C	-5.33347	-1.32435	-0.364503
H	-3.34144	-2.04363	-0.730371
C	-6.12268	-0.245853	0.038478
H	-6.11185	1.79007	0.746974
H	-5.80065	-2.25455	-0.674743
H	-7.20475	-0.334021	0.0524
H	2.70503	1.24053	-0.657093
H	3.0842	-1.22565	0.896228
---------------------
dimer
Fe	-5.41077	0.025991	-0.727924
P	-2.5086	1.72013	-0.227028
P	-2.51098	-1.59668	-0.044025
C	-0.900335	4.02247	-0.20056
C	-2.93707	2.16649	1.51427
C	-3.00204	1.5047	3.85189
C	-1.92287	3.34255	-0.878583
C	-3.58889	2.72662	4.18693
C	-3.50971	3.39766	1.86263
C	-2.67047	1.23199	2.52343
C	-3.83553	3.6749	3.19049
C	-2.43762	3.894	-2.05813
C	-1.94101	5.10407	-2.54771
C	-4.33984	-1.52222	0.081722
C	-5.29607	-2.02365	-0.863211
C	-2.33172	-2.9661	-1.27134
C	-6.4012	1.66671	-1.53701
C	-5.07893	-0.835755	1.1048
C	-6.60068	-1.64735	-0.42885
C	-0.414145	5.23338	-0.684185
C	-6.4661	-0.917267	0.789443
C	-2.93711	-4.21914	-1.10562
C	-4.14395	1.59587	-1.01999
C	-1.58871	-2.71608	-2.43221
C	-5.73954	0.931498	-2.5667
C	-5.42211	2.08088	-0.587868
C	-4.35072	0.886043	-2.25171
C	-2.10722	-2.39205	1.57699
C	-2.99467	-3.24296	2.25059
C	-1.46256	-3.69856	-3.4149
C	-2.81441	-5.19901	-2.08934
C	-2.07837	-4.9386	-3.24756
C	-0.931476	5.77723	-1.86147
C	-0.50728	-2.67769	3.38517
C	-0.864786	-2.10327	2.16486
C	-1.39223	-3.53742	4.03875
C	-2.63765	-3.81504	3.47213
H	-3.57586	0.365164	-2.79728
H	-6.21569	0.447935	-3.40851
H	-7.46689	1.8357	-1.46239
H	-5.61054	2.61485	0.33148
H	-4.65066	-0.317306	1.94904
H	-7.26981	-0.462488	1.35205
H	-7.52468	-1.8456	-0.954447
H	-5.05441	-2.55976	-1.76851
H	-2.18944	0.296094	2.26052
H	-2.79081	0.76696	4.62064
H	-3.84302	2.94499	5.22004
H	-4.27813	4.63249	3.44923
H	-3.68669	4.14376	1.09427
H	-3.23055	3.38283	-2.59321
H	-2.34972	5.52055	-3.4641
H	-0.541917	6.71554	-2.24433
H	0.384537	5.73982	-0.152854
H	-0.484329	3.60622	0.708868
H	-1.09535	-1.755	-2.5406
H	-0.871723	-3.4982	-4.30333
H	-1.97716	-5.70458	-4.01089
H	-3.28947	-6.16614	-1.95086
H	-3.50929	-4.43043	-0.208668
H	-0.186379	-1.4283	1.64799
H	0.463461	-2.45602	3.81563
H	-1.11499	-3.98474	4.98902
H	-3.33455	-4.4736	3.98285
H	-3.97474	-3.44402	1.83062
Co	-1.16668	0.056972	-0.423759
H	-0.050858	-1.09865	-0.681682
Fe	5.41086	-0.025791	-0.726681
P	2.5084	-1.71988	-0.227455
P	2.51117	1.59677	-0.044026
C	0.900596	-4.02243	-0.201505
C	2.93652	-2.16665	1.51387
C	3.00017	-1.50552	3.85171
C	1.92331	-3.34244	-0.879216
C	3.58751	-2.72723	4.18664
C	3.5096	-3.39764	1.86211
C	2.66904	-1.23259	2.52319
C	3.83503	-3.6751	3.19002
C	2.43912	-3.89427	-2.05809
C	1.94349	-5.1049	-2.54729
C	4.3399	1.52216	0.083295
C	5.2969	2.02391	-0.860709
C	2.33272	2.96643	-1.27122
C	6.40115	-1.66594	-1.53714
C	5.0781	0.834861	1.10642
C	6.60111	1.64695	-0.425725
C	0.415413	-5.2339	-0.684714
C	6.4655	0.916156	0.792021
C	2.93775	4.21955	-1.10488
C	4.14386	-1.59523	-1.0202
C	1.59028	2.7166	-2.43251
C	5.73966	-0.929747	-2.56623
C	5.42194	-2.0808	-0.588422
C	4.35082	-0.88439	-2.2513
C	2.10627	2.3918	1.57691
C	2.99321	3.24279	2.25108
C	1.46431	3.69936	-3.41493
C	2.81521	5.19973	-2.08833
C	2.07972	4.93952	-3.24693
C	0.9339	-5.77821	-1.86129
C	0.505586	2.67642	3.38459
C	0.86374	2.10243	2.16426
C	1.38998	3.53632	4.03869
C	2.63553	3.81448	3.47261
H	3.57609	-0.362931	-2.7965
H	6.2159	-0.445528	-3.4076
H	7.4668	-1.83522	-1.46261
H	5.61029	-2.61559	0.330464
H	4.64915	0.316038	1.95008
H	7.26867	0.460833	1.35495
H	7.52552	1.84533	-0.950555
H	5.05598	2.56054	-1.7659
H	2.18772	-0.296816	2.26033
H	2.78826	-0.7681	4.62058
H	3.84134	-2.94579	5.21978
H	4.27801	-4.63254	3.44867
H	3.6872	-4.14347	1.09363
H	3.23218	-3.38301	-2.5929
H	2.35303	-5.52171	-3.46316
H	0.545185	-6.71701	-2.24379
H	-0.383341	-5.74048	-0.153628
H	0.483752	-3.60581	0.707384
H	1.09717	1.75545	-2.54139
H	0.873887	3.49916	-4.30368
H	1.97862	5.70571	-4.01006
H	3.28998	6.16693	-1.94932
H	3.50948	4.43073	-0.207607
H	0.185728	1.42739	1.64692
H	-0.465229	2.45431	3.81465
H	1.11224	3.98335	4.98895
H	3.33204	4.47313	3.98376
H	3.97342	3.44418	1.83159
Co	1.16659	-0.056608	-0.424219
H	0.05096	1.09828	-0.684041
---------------------
5dimer
Fe	-5.35524	-0.217423	-0.810102
P	-2.63411	1.74803	-0.164614
P	-2.33	-1.78959	-0.218034
C	-1.19556	4.14671	0.037768
C	-3.00933	1.92608	1.6286
C	-2.87365	0.973353	3.85826
C	-2.23402	3.48483	-0.635492
C	-3.55654	2.07642	4.37451
C	-3.68038	3.03833	2.15589
C	-2.59618	0.904983	2.49212
C	-3.95384	3.11084	3.52183
C	-2.88709	4.14061	-1.68691
C	-2.51029	5.43466	-2.05306
C	-4.16489	-1.79463	-0.166721
C	-5.06184	-2.22893	-1.19462
C	-2.00473	-3.23059	-1.33427
C	-6.53817	1.39173	-1.376
C	-4.96839	-1.28014	0.906422
C	-6.39954	-2.00165	-0.753942
C	-0.826331	5.43858	-0.324808
C	-6.34124	-1.42074	0.548285
C	-2.66026	-4.46396	-1.2062
C	-4.2719	1.52483	-0.920662
C	-1.04552	-3.07255	-2.3426
C	-5.83493	0.876303	-2.50666
C	-5.57947	1.79364	-0.401101
C	-4.44008	0.952411	-2.2281
C	-1.9766	-2.52075	1.455
C	-2.85217	-3.41925	2.08381
C	-0.752043	-4.12457	-3.21191
C	-2.3686	-5.51294	-2.07587
C	-1.41393	-5.34398	-3.08232
C	-1.48212	6.08656	-1.37325
C	-0.466188	-2.72625	3.35203
C	-0.784472	-2.17675	2.10844
C	-1.34133	-3.62416	3.96381
C	-2.53638	-3.96679	3.327
H	-3.63424	0.605292	-2.86092
H	-6.28284	0.453131	-3.39511
H	-7.61283	1.42264	-1.25776
H	-5.79259	2.18285	0.58348
H	-4.58875	-0.846537	1.8198
H	-7.18635	-1.09589	1.13955
H	-7.29679	-2.19647	-1.32528
H	-4.76342	-2.63988	-2.14802
H	-2.04152	0.067086	2.08965
H	-2.54607	0.169405	4.511
H	-3.77062	2.13736	5.43759
H	-4.473	3.97639	3.92318
H	-3.97357	3.8514	1.49894
H	-3.69352	3.64462	-2.21637
H	-3.02671	5.93302	-2.86868
H	-1.1855	7.08978	-1.66395
H	-0.009937	5.92716	0.196941
H	-0.674817	3.65282	0.848721
H	-0.527698	-2.12234	-2.43491
H	0.004569	-3.99164	-3.9788
H	-1.18307	-6.16437	-3.75563
H	-2.8853	-6.46262	-1.9685
H	-3.40395	-4.60611	-0.429836
H	-0.119097	-1.46272	1.63277
H	0.468434	-2.45151	3.83115
H	-1.09772	-4.05249	4.9319
H	-3.22678	-4.65966	3.7998
H	-3.7932	-3.68045	1.61289
Co	-1.19987	0.125596	-0.798882
H	-7.5e-05	2.1e-05	0.42148
Fe	5.35512	0.217339	-0.810013
P	2.63398	-1.74811	-0.164629
P	2.32997	1.78963	-0.217965
C	1.19553	-4.14684	0.037905
C	3.00939	-1.92602	1.62856
C	2.87367	-0.973295	3.85821
C	2.234	-3.48496	-0.635356
C	3.55686	-2.07619	4.37443
C	3.68072	-3.03812	2.15582
C	2.59607	-0.905011	2.4921
C	3.95432	-3.11054	3.52173
C	2.88719	-4.14079	-1.68666
C	2.51051	-5.43492	-2.0527
C	4.16486	1.79447	-0.166578
C	5.062	2.22886	-1.19429
C	2.00487	3.23061	-1.33427
C	6.53778	-1.39166	-1.3769
C	4.96819	1.27982	0.906627
C	6.39962	2.00142	-0.753451
C	0.826427	-5.43877	-0.324561
C	6.34109	1.42035	0.548696
C	2.66043	4.46396	-1.20619
C	4.27163	-1.52475	-0.920969
C	1.04577	3.07257	-2.34269
C	5.83425	-0.875678	-2.50714
C	5.57932	-1.79392	-0.401899
C	4.43947	-0.951785	-2.22821
C	1.97658	2.52081	1.45505
C	2.85216	3.41927	2.0839
C	0.752409	4.12456	-3.21208
C	2.3689	5.51292	-2.07593
C	1.41433	5.34395	-3.08248
C	1.48235	-6.08682	-1.37288
C	0.466115	2.72632	3.35204
C	0.784424	2.17682	2.10846
C	1.34127	3.6242	3.96386
C	2.53634	3.96681	3.32708
H	3.63347	-0.604366	-2.86066
H	6.28194	-0.452127	-3.39552
H	7.61247	-1.42274	-1.25901
H	5.79267	-2.18362	0.582438
H	4.58842	0.846111	1.8199
H	7.18608	1.09535	1.14005
H	7.29697	2.19617	-1.32465
H	4.76374	2.63987	-2.14771
H	2.0412	-0.067242	2.08965
H	2.54595	-0.169408	4.51096
H	3.77104	-2.13707	5.43749
H	4.4737	-3.97597	3.92306
H	3.97402	-3.85115	1.49886
H	3.6936	-3.64479	-2.21613
H	3.02702	-5.93332	-2.86823
H	1.18582	-7.09009	-1.66349
H	0.010033	-5.92735	0.19718
H	0.674702	-3.65289	0.848766
H	0.527906	2.12237	-2.43501
H	-0.004133	3.99163	-3.97904
H	1.18358	6.16432	-3.75584
H	2.88563	6.46258	-1.96855
H	3.40405	4.60612	-0.429745
H	0.119044	1.46281	1.63277
H	-0.468526	2.45159	3.83113
H	1.09764	4.05254	4.93194
H	3.22675	4.65965	3.79991
H	3.79322	3.68043	1.61301
Co	1.19985	-0.125457	-0.798782
H	-2e-05	-7e-06	-2.06098
---------------------
Int-1
Fe	0.508094	-0.958815	2.44435
P	1.7487	0.535809	-0.385685
P	-1.54077	-0.05667	-0.093861
C	3.55276	2.0824	-1.87736
C	2.32866	-1.06545	-1.11074
C	1.78678	-3.08633	-2.34602
C	3.26941	1.56625	-0.604216
C	3.09177	-3.54986	-2.17235
C	3.64466	-1.52645	-0.965112
C	1.4108	-1.84821	-1.82269
C	4.02168	-2.76402	-1.48679
C	4.1705	1.80952	0.440233
C	5.33002	2.55658	0.217012
C	-1.17106	-1.19095	1.29288
C	-1.54473	-1.03757	2.66778
C	-3.01763	0.831885	0.583022
C	2.27755	-0.716523	3.50357
C	-0.334219	-2.35513	1.20536
C	-0.939714	-2.08857	3.41708
C	4.71567	2.81498	-2.10174
C	-0.198302	-2.90584	2.51263
C	-4.34129	0.516821	0.257302
C	1.85025	0.182185	1.40784
C	-2.76859	1.94884	1.39692
C	1.44139	0.426851	3.68017
C	2.5335	-0.866674	2.10915
C	1.1802	0.980986	2.39387
C	-2.29169	-1.23931	-1.29647
C	-2.9634	-2.40477	-0.89974
C	-3.81944	2.71731	1.8943
C	-5.39546	1.29542	0.742927
C	-5.13921	2.39367	1.56469
C	5.60777	3.05727	-1.05378
C	-2.68536	-1.83424	-3.6181
C	-2.15647	-0.962672	-2.66523
C	-3.35494	-2.99037	-3.21386
C	-3.49383	-3.27375	-1.85318
H	0.556385	1.83456	2.16923
H	1.03662	0.779451	4.61885
H	2.61368	-1.38451	4.28502
H	3.09598	-1.66343	1.64596
H	0.139453	-2.72107	0.306737
H	0.404432	-3.76373	2.77705
H	-1.00279	-2.21963	4.48859
H	-2.15169	-0.236909	3.06376
H	0.402691	-1.47738	-1.96911
H	1.06115	-3.68095	-2.89357
H	3.38831	-4.51175	-2.58043
H	5.0433	-3.11258	-1.36475
H	4.37621	-0.91053	-0.451334
H	3.97008	1.41802	1.43106
H	6.01527	2.74312	1.03913
H	6.51029	3.63615	-1.22764
H	4.92235	3.20596	-3.09394
H	2.8426	1.91969	-2.68116
H	-1.74093	2.22579	1.61264
H	-3.60983	3.57547	2.52636
H	-5.95968	2.99603	1.94357
H	-6.4179	1.04068	0.478491
H	-4.55178	-0.332454	-0.383217
H	-1.61393	-0.071623	-2.96914
H	-2.56685	-1.61409	-4.67507
H	-3.76227	-3.67172	-3.95516
H	-4.01038	-4.17459	-1.53455
H	-3.06305	-2.63379	0.156407
Co	-0.117867	1.28773	-1.10931
H	0.767227	2.07215	-2.03979
C	-3.67745	3.77697	-1.95466
H	-3.44627	4.84679	-1.9565
H	-4.20869	3.53601	-2.88072
H	-4.33185	3.55455	-1.10508
C	-2.46043	2.98805	-1.84118
N	-1.51659	2.3334	-1.65877
---------------------
3Int-1
Fe	-0.580374	1.27699	2.40555
P	-1.75726	-0.575857	-0.281384
P	1.60217	0.085958	-0.076079
C	-3.50762	-2.21343	-1.7408
C	-2.31053	0.939771	-1.19127
C	-1.7325	2.81831	-2.62085
C	-3.26487	-1.62982	-0.488589
C	-3.04486	3.28717	-2.54732
C	-3.63394	1.40208	-1.14828
C	-1.37113	1.64844	-1.95045
C	-3.99643	2.57228	-1.81522
C	-4.19062	-1.83004	0.542183
C	-5.33644	-2.60075	0.326401
C	1.31748	1.42177	1.13535
C	1.6072	1.38132	2.52782
C	3.11155	-0.696633	0.657228
C	-2.62771	0.954887	3.4497
C	0.443245	2.52992	0.937659
C	1.02185	2.52829	3.16327
C	-4.65615	-2.96957	-1.95895
C	0.306513	3.24474	2.17167
C	4.41771	-0.433359	0.231325
C	-1.95397	-0.056289	1.46154
C	2.90461	-1.67436	1.64358
C	-1.70795	-0.074965	3.76417
C	-2.71942	1.02526	2.03751
C	-1.32398	-0.728413	2.54471
C	2.28178	1.04902	-1.49748
C	2.95316	2.26966	-1.3383
C	3.98138	-2.35412	2.21026
C	5.4972	-1.12515	0.787445
C	5.28379	-2.08269	1.77991
C	-5.57444	-3.1682	-0.924009
C	2.56685	1.23514	-3.90212
C	2.09224	0.538012	-2.79067
C	3.2359	2.44886	-3.73405
C	3.42898	2.96445	-2.45051
H	-0.670278	-1.58434	2.44857
H	-1.37571	-0.350491	4.75662
H	-3.06655	1.65342	4.14998
H	-3.29823	1.74095	1.4717
H	-0.017078	2.80483	-0.00076
H	-0.254731	4.15883	2.31016
H	1.12841	2.79462	4.20591
H	2.21295	0.631752	3.01719
H	-0.357756	1.27193	-2.02202
H	-0.989343	3.35386	-3.2047
H	-3.33039	4.19576	-3.06946
H	-5.02388	2.92228	-1.77109
H	-4.38327	0.837187	-0.602513
H	-4.01929	-1.38723	1.51692
H	-6.04194	-2.75336	1.13836
H	-6.46611	-3.76524	-1.09236
H	-4.83186	-3.41286	-2.93503
H	-2.77862	-2.0835	-2.53392
H	1.88823	-1.91617	1.94159
H	3.80515	-3.10398	2.97615
H	6.12415	-2.61689	2.2135
H	6.5059	-0.912764	0.444518
H	4.59421	0.307058	-0.54115
H	1.5476	-0.394704	-2.91094
H	2.40592	0.834645	-4.8988
H	3.60067	2.99446	-4.5995
H	3.9456	3.91042	-2.31572
H	3.09292	2.67733	-0.342227
Co	0.142295	-1.4049	-0.835463
H	-0.724208	-2.30964	-1.66247
C	3.66326	-4.04302	-1.33404
H	3.4236	-5.09311	-1.13918
H	4.15571	-3.97588	-2.30918
H	4.35535	-3.68616	-0.564004
C	2.45859	-3.22796	-1.31057
N	1.52751	-2.53827	-1.21009
---------------------
Int-1a
Fe	1.60808	-2.53386	0.821221
P	-1.10969	-0.735663	-0.057487
P	1.8297	0.834484	0.152945
C	-2.00982	0.430159	-2.43009
C	-2.5531	-1.09038	1.04858
C	-3.369	-1.17634	3.34257
C	-1.86854	-0.779439	-1.73616
C	-4.68441	-1.29944	2.87615
C	-3.87139	-1.21338	0.595716
C	-2.31598	-1.06156	2.43484
C	-4.92932	-1.31504	1.50432
C	-2.29856	-1.96979	-2.34058
C	-2.86431	-1.94765	-3.61464
C	2.43142	-0.670734	1.00744
C	3.43699	-1.61686	0.617963
C	2.51932	0.575904	-1.54642
C	0.662081	-4.37267	0.613178
C	1.90788	-1.10897	2.26962
C	3.52148	-2.62396	1.62332
C	-2.5756	0.451294	-3.7055
C	2.57643	-2.3098	2.64589
C	3.8956	0.614908	-1.81263
C	-0.238775	-2.3423	-0.045587
C	1.63357	0.3136	-2.5982
C	1.28415	-3.99451	-0.613603
C	-0.279922	-3.36088	0.961531
C	0.736069	-2.744	-1.02099
C	3.03191	2.08158	0.8028
C	4.07378	1.74012	1.67427
C	2.11036	0.058332	-3.88501
C	4.37415	0.359724	-3.09776
C	3.48311	0.074505	-4.13565
C	-3.00353	-0.736978	-4.29867
C	3.83607	4.37232	0.787958
C	2.92076	3.41075	0.368013
C	4.86989	4.02515	1.66196
C	4.9834	2.70908	2.10625
H	1.02716	-2.17202	-1.88947
H	2.07056	-4.53489	-1.1221
H	0.88885	-5.25383	1.19738
H	-0.89792	-3.34303	1.84682
H	1.11499	-0.609841	2.80892
H	2.37021	-2.90456	3.52517
H	4.15284	-3.50151	1.5897
H	3.99091	-1.59223	-0.30847
H	-1.30166	-0.919702	2.79591
H	-3.16688	-1.16721	4.41003
H	-5.50741	-1.37549	3.58012
H	-5.94714	-1.39735	1.13518
H	-4.07738	-1.2142	-0.46849
H	-2.18367	-2.91192	-1.81375
H	-3.19256	-2.87437	-4.07626
H	-3.44042	-0.72271	-5.29287
H	-2.67683	1.39407	-4.23465
H	-1.65401	1.34712	-1.9689
H	0.568103	0.317875	-2.40384
H	1.40757	-0.143919	-4.68823
H	3.85794	-0.120356	-5.13622
H	5.44261	0.390177	-3.29149
H	4.59128	0.853446	-1.01419
H	2.09983	3.68512	-0.285941
H	3.73799	5.39678	0.440379
H	5.57841	4.77762	1.99598
H	5.78158	2.42998	2.78831
H	4.17899	0.717946	2.01938
Co	-0.225451	1.24588	0.388877
C	-3.64722	2.83107	-0.103328
F	-2.68738	3.35914	-0.868547
F	-4.32463	1.92219	-0.837163
F	-4.50096	3.80234	0.25275
C	-3.04726	2.14239	1.12366
O	-3.96161	1.9253	2.06716
O	-1.8831	1.79488	1.20209
H	0.238387	2.67389	0.3111
H	-3.59099	1.28291	2.70252
---------------------
Int-1b
Fe	0.938638	-2.68762	-1.22163
P	1.66917	0.350651	0.100563
P	-1.48827	-0.690173	-0.02263
C	2.03281	1.83961	2.42177
C	2.71923	1.22117	-1.13654
C	2.87403	2.33477	-3.28776
C	2.48041	0.714158	1.71036
C	4.24711	2.50193	-3.10383
C	4.09767	1.39674	-0.956488
C	2.11058	1.69661	-2.30836
C	4.85698	2.03385	-1.93693
C	3.49154	-0.0879	2.25666
C	4.04885	0.230896	3.49581
C	-0.97766	-1.99393	-1.17788
C	-0.970643	-3.42128	-1.02744
C	-1.53696	-1.53358	1.6114
C	2.92718	-3.2974	-1.2402
C	-0.376452	-1.69461	-2.44816
C	-0.367227	-3.98679	-2.18766
C	2.59577	2.15552	3.65749
C	-0.002626	-2.92133	-3.06472
C	-2.41994	-2.59121	1.87178
C	2.14215	-1.38237	-0.199717
C	-0.678081	-1.09367	2.62747
C	2.30224	-3.68641	-0.017948
C	2.83583	-1.88068	-1.35202
C	1.81306	-2.51291	0.624485
C	-3.2763	-0.478433	-0.392145
C	-3.95803	-1.28789	-1.30805
C	-0.668442	-1.73049	3.86953
C	-2.40837	-3.2285	3.11177
C	-1.5264	-2.8047	4.10967
C	3.60162	1.35118	4.1978
C	-5.31985	0.765377	0.007127
C	-3.96851	0.550963	0.264963
C	-5.99505	-0.044951	-0.90913
C	-5.31344	-1.0701	-1.56431
H	1.26324	-2.47525	1.55274
H	2.17527	-4.69946	0.33793
H	3.35938	-3.96333	-1.97413
H	3.18898	-1.27718	-2.17485
H	-0.206567	-0.697898	-2.83019
H	0.513542	-3.02442	-4.00906
H	-0.173196	-5.03808	-2.35074
H	-1.30809	-3.96257	-0.156547
H	1.03699	1.58683	-2.44098
H	2.39087	2.70764	-4.18551
H	4.84047	3.00319	-3.86262
H	5.92406	2.17041	-1.78846
H	4.57302	1.04253	-0.04745
H	3.83579	-0.964953	1.71904
H	4.83009	-0.397801	3.91292
H	4.03334	1.59511	5.16394
H	2.24337	3.02696	4.20109
H	1.24615	2.45925	2.0017
H	-0.024022	-0.248216	2.44375
H	0.004812	-1.3814	4.64668
H	-1.52117	-3.30067	5.07566
H	-3.09321	-4.0492	3.30376
H	-3.12697	-2.90325	1.10912
H	-3.44751	1.19227	0.969309
H	-5.84122	1.57254	0.51207
H	-7.047	0.12772	-1.11556
H	-5.83326	-1.69933	-2.28078
H	-3.43026	-2.08164	-1.82607
Co	-0.341867	1.12494	-0.077621
C	-2.1588	3.90461	0.129457
F	-3.44652	3.88126	-0.269371
F	-2.13203	3.41886	1.39867
F	-1.74897	5.17905	0.163734
C	-1.30614	3.04284	-0.829635
O	0.102429	3.01012	-0.049292
O	-1.23205	3.32385	-2.03461
H	-1.71398	1.93781	-0.545024
H	0.715319	3.28903	-0.750376
---------------------
TS-1
Fe	-0.619201	-2.71796	-1.15371
P	1.62795	-0.418785	-0.117807
P	-1.92236	0.108471	0.137823
C	3.90903	0.597859	1.13651
C	2.40651	-0.139783	-1.7633
C	2.40205	0.897194	-3.95764
C	3.12004	-0.550255	0.962874
C	3.56653	0.207929	-4.29635
C	3.58736	-0.817003	-2.10698
C	1.82873	0.727933	-2.69671
C	4.16183	-0.646495	-3.36538
C	3.43047	-1.7052	1.69006
C	4.5107	-1.71396	2.57782
C	-1.98839	-1.19604	-1.13765
C	-2.6647	-2.46109	-1.10614
C	-2.98225	-0.649416	1.44866
C	0.683476	-4.32869	-0.964086
C	-1.21268	-1.16374	-2.34648
C	-2.30379	-3.19385	-2.27448
C	4.9882	0.586111	2.01648
C	-1.41158	-2.38942	-3.04425
C	-4.35503	-0.873193	1.26299
C	1.12272	-2.16879	-0.243809
C	-2.39247	-1.02468	2.66135
C	-0.026207	-4.1224	0.25689
C	1.39484	-3.13264	-1.27209
C	0.240603	-2.79597	0.701438
C	-3.09904	1.35246	-0.550376
C	-3.54039	1.33963	-1.88056
C	-3.15156	-1.63598	3.66165
C	-5.1146	-1.47987	2.2618
C	-4.51255	-1.86771	3.4621
C	5.2916	-0.569907	2.74396
C	-4.28958	3.44765	-0.212979
C	-3.48365	2.42185	0.280197
C	-4.71981	3.42765	-1.54319
C	-4.34367	2.37087	-2.37229
H	-0.185385	-2.31356	1.56766
H	-0.693812	-4.82724	0.732871
H	0.647932	-5.21894	-1.57712
H	1.99084	-2.9541	-2.15429
H	-0.556741	-0.361245	-2.64491
H	-0.928077	-2.67703	-3.96759
H	-2.61643	-4.20172	-2.51129
H	-3.29477	-2.81179	-0.302758
H	0.942208	1.28957	-2.4254
H	1.9435	1.57827	-4.66814
H	4.01565	0.343932	-5.27569
H	5.07623	-1.17572	-3.61704
H	4.05975	-1.47414	-1.3838
H	2.82892	-2.5989	1.56521
H	4.74297	-2.61831	3.13334
H	6.13307	-0.577451	3.43065
H	5.59123	1.48094	2.13973
H	3.66062	1.50393	0.595616
H	-1.34081	-0.814444	2.82023
H	-2.68244	-1.92246	4.5987
H	-5.10552	-2.33895	4.24045
H	-6.1764	-1.64837	2.10658
H	-4.82591	-0.56726	0.333874
H	-3.12792	2.45637	1.30379
H	-4.57487	4.26718	0.440079
H	-5.34049	4.23101	-1.92813
H	-4.67576	2.34565	-3.4062
H	-3.25427	0.524232	-2.53543
Co	0.096645	0.925297	0.640031
H	0.121074	1.64261	-0.706854
C	1.96491	0.285701	4.65599
H	1.519	-0.458653	5.32276
H	2.98186	-0.02801	4.39875
H	2.00988	1.24478	5.18013
C	1.1926	0.427362	3.4316
N	0.665719	0.562949	2.40624
C	0.026535	3.08791	0.032516
O	-0.550172	2.83896	1.14025
O	-0.667121	3.68231	-0.997997
H	-1.60459	3.49268	-0.821855
C	1.45492	3.66059	0.045624
F	2.17853	3.28824	-1.03268
F	1.41701	5.00952	0.057412
F	2.13264	3.27329	1.14362
---------------------
Int-2
P	-1.13864	-1.10197	-0.245488
P	1.78014	0.530792	0.15047
C	-1.04525	-1.1242	2.54335
C	-2.73234	-1.28695	-1.14675
C	-4.01663	-1.95701	-3.09341
C	-1.55292	-1.77733	1.41328
C	-5.16276	-1.38044	-2.54679
C	-3.89223	-0.717936	-0.595721
C	-2.80585	-1.90966	-2.39865
C	-5.09679	-0.761216	-1.29554
C	-2.35384	-2.9158	1.58231
C	-2.6099	-3.41291	2.85947
C	2.04215	1.23635	1.83354
C	-1.30202	-1.62165	3.82197
C	3.18803	0.954014	2.59154
C	1.03944	2.04971	2.38254
C	3.02707	1.40302	-0.897286
C	3.01006	1.13429	-2.27557
C	1.18382	2.57316	3.66844
C	3.33289	1.48391	3.8731
C	2.33032	2.29344	4.41337
C	-2.07853	-2.77012	3.98093
C	4.75253	3.0662	-1.28261
C	3.90143	2.38099	-0.411092
C	4.74338	2.77827	-2.6478
C	3.8687	1.80615	-3.14333
H	-1.91995	-2.35623	-2.83626
H	-4.06004	-2.4434	-4.06362
H	-6.10178	-1.41103	-3.09146
H	-5.97863	-0.297528	-0.864455
H	-3.83838	-0.210849	0.357409
H	-2.78662	-3.40241	0.713641
H	-3.23021	-4.29607	2.98155
H	-2.28278	-3.15622	4.97523
H	-0.904076	-1.1048	4.69021
H	-0.46099	-0.219362	2.41609
H	0.137463	2.24361	1.80661
H	0.396125	3.19197	4.08753
H	2.44108	2.69849	5.41499
H	4.22323	1.2592	4.45312
H	3.96096	0.312367	2.1798
H	3.9142	2.61485	0.647507
H	5.42443	3.82449	-0.890973
H	5.40865	3.30845	-3.32277
H	3.84772	1.58176	-4.2058
H	2.30242	0.409972	-2.66675
Co	-0.317214	0.931213	-0.32182
H	-2.01705	3.49998	-0.41813
C	1.19991	4.57996	-2.38885
H	2.26131	4.37432	-2.55967
H	1.10165	5.51643	-1.83208
H	0.695357	4.69133	-3.35339
C	0.617296	3.47662	-1.64289
N	0.200564	2.55223	-1.07915
C	-2.65682	2.60095	-0.381049
O	-2.06296	1.49499	0.11791
C	-3.83799	2.9746	0.533562
O	-3.14153	2.43829	-1.71032
H	-3.44792	1.5189	-1.74351
F	-4.77896	1.99991	0.590556
F	-3.4197	3.2035	1.8001
F	-4.45638	4.09936	0.111587
Fe	1.81303	-2.77099	-0.544316
C	2.57404	-1.10157	0.35419
C	3.57856	-1.70489	-0.471888
C	0.947278	-4.41843	-1.47429
C	2.19412	-2.0715	1.34309
C	3.80432	-3.03189	-0.003183
C	2.95384	-3.25549	1.12013
C	-0.145005	-2.43075	-0.994986
C	1.34475	-3.4561	-2.45032
C	0.028076	-3.79362	-0.582787
C	0.673784	-2.2336	-2.15857
H	0.772141	-1.29532	-2.68576
H	2.06497	-3.61269	-3.24145
H	1.31831	-5.43097	-1.3932
H	-0.417589	-4.24289	0.291844
H	1.43368	-1.93423	2.09746
H	2.86306	-4.17783	1.67692
H	4.47683	-3.75331	-0.446364
H	4.0517	-1.23854	-1.32313
---------------------
Int-3
Fe	-3.34219	1.71853	-0.041368
P	0.007938	1.72987	0.277635
P	-1.57312	-1.16626	-0.260149
C	2.52036	2.87081	0.727056
C	-0.079721	1.65818	2.11117
C	-0.096126	0.309357	4.12997
C	1.30523	3.00458	0.038397
C	-0.224909	1.46195	4.90382
C	-0.165389	2.8163	2.89944
C	-0.019876	0.410118	2.73998
C	-0.249203	2.71697	4.28667
C	1.14447	4.04614	-0.880454
C	2.1833	4.95118	-1.10443
C	-3.08992	-0.290278	0.253012
C	-4.24742	-0.062363	-0.563636
C	-2.22606	-2.11897	-1.69364
C	-3.50025	3.77599	-0.312907
C	-3.31314	0.375028	1.50697
C	-5.16448	0.73859	0.174879
C	3.55602	3.77399	0.498506
C	-4.59047	1.00281	1.45403
C	-2.89665	-3.33942	-1.55642
C	-1.51182	2.58905	-0.225793
C	-2.06784	-1.56322	-2.97103
C	-3.32173	3.13045	-1.57286
C	-2.38913	3.44944	0.516114
C	-2.09972	2.403	-1.52411
C	-1.38343	-2.41551	1.0804
C	-2.4564	-2.82631	1.88443
C	-2.58503	-2.20959	-4.09288
C	-3.40462	-3.99167	-2.68078
C	-3.25406	-3.42704	-3.94867
C	3.38983	4.8167	-0.417519
C	0.107276	-3.81405	2.39519
C	-0.10148	-2.92386	1.34266
C	-0.966473	-4.21594	3.19143
C	-2.24785	-3.7258	2.93064
H	-1.68583	1.77803	-2.30193
H	-4.01505	3.15132	-2.40212
H	-4.35576	4.36827	-0.018335
H	-2.2617	3.74162	1.54684
H	-2.61549	0.414416	2.32959
H	-5.0245	1.61475	2.23262
H	-6.11248	1.11163	-0.187188
H	-4.37429	-0.413623	-1.57675
H	0.09952	-0.483246	2.14272
H	-0.039964	-0.668683	4.59682
H	-0.284255	1.3888	5.98566
H	-0.320305	3.61781	4.88911
H	-0.142771	3.79347	2.42786
H	0.215566	4.1435	-1.43125
H	2.04984	5.75627	-1.82075
H	4.19931	5.51818	-0.596308
H	4.49528	3.6594	1.03119
H	2.66314	2.05105	1.42284
H	-1.52233	-0.630208	-3.07741
H	-2.45722	-1.76954	-5.07743
H	-3.65124	-3.93624	-4.82168
H	-3.91843	-4.94154	-2.56585
H	-3.01504	-3.78324	-0.573676
H	0.740635	-2.60815	0.740397
H	1.11233	-4.16893	2.59699
H	-0.805429	-4.90321	4.01671
H	-3.08557	-4.03462	3.54906
H	-3.45021	-2.43043	1.70414
Co	0.347417	-0.209327	-0.731109
H	3.14068	2.00242	-1.88414
C	3.5332	0.252481	-3.0418
C	2.58902	1.09126	-2.15867
O	2.19856	0.362407	-1.06331
O	1.48429	1.50278	-2.93196
F	4.53345	-0.281992	-2.31096
F	4.09036	1.00704	-4.00963
F	2.88843	-0.772679	-3.65596
H	0.827623	0.790121	-2.8222
C	3.30999	-1.64731	1.1266
O	3.16922	-2.56218	0.330171
O	3.3266	-0.368817	0.922225
H	2.93403	-0.052633	-0.077473
C	3.44491	-1.97269	2.63436
F	2.3363	-1.55938	3.29479
F	3.56326	-3.29642	2.84114
F	4.50596	-1.36522	3.19017
C	1.46544	-2.68389	-2.02084
C	2.31764	-3.75888	-2.49104
N	0.865137	-1.78769	-1.60488
H	2.94245	-3.38085	-3.30471
H	1.72696	-4.60893	-2.8412
H	2.9586	-4.05865	-1.65699
---------------------
TS-2
Fe	-3.33992	1.72906	-0.076243
P	0.006994	1.73011	0.251279
P	-1.58733	-1.16651	-0.247023
C	2.53386	2.844	0.677881
C	-0.085946	1.68991	2.08451
C	-0.106052	0.378094	4.12696
C	1.31649	2.98895	-0.005175
C	-0.237893	1.54433	4.87932
C	-0.173421	2.86244	2.85116
C	-0.026739	0.453514	2.73552
C	-0.26102	2.78812	4.2396
C	1.16227	4.0275	-0.928583
C	2.21043	4.91897	-1.16349
C	-3.09917	-0.275587	0.253909
C	-4.2569	-0.055349	-0.564582
C	-2.24511	-2.14219	-1.66192
C	-3.48848	3.78126	-0.391802
C	-3.31602	0.412935	1.49633
C	-5.16766	0.764005	0.161419
C	3.57856	3.73402	0.438102
C	-4.58947	1.04746	1.43453
C	-2.90675	-3.36471	-1.50218
C	-1.50541	2.58789	-0.274843
C	-2.09964	-1.60373	-2.94821
C	-3.31019	3.10813	-1.63726
C	-2.38073	3.46766	0.446608
C	-2.09155	2.37655	-1.57016
C	-1.39051	-2.38826	1.11573
C	-2.46263	-2.78816	1.92662
C	-2.62113	-2.26908	-4.05682
C	-3.41884	-4.03601	-2.61344
C	-3.28138	-3.48852	-3.89024
C	3.41922	4.77386	-0.482519
C	0.106272	-3.75184	2.45913
C	-0.105863	-2.88425	1.38845
C	-0.966306	-4.14356	3.26186
C	-2.2503	-3.66577	2.99036
H	-1.67976	1.73144	-2.33258
H	-4.00179	3.11407	-2.46819
H	-4.34195	4.38349	-0.111916
H	-2.25437	3.78128	1.4711
H	-2.61668	0.462544	2.3169
H	-5.01815	1.67571	2.20301
H	-6.11427	1.13602	-0.205296
H	-4.38799	-0.423728	-1.57106
H	0.096226	-0.45059	2.15588
H	-0.048542	-0.591265	4.61123
H	-0.299603	1.49078	5.96216
H	-0.333445	3.69968	4.82552
H	-0.148661	3.83103	2.36231
H	0.230883	4.13324	-1.47384
H	2.08233	5.72202	-1.88309
H	4.23577	5.46491	-0.669625
H	4.51953	3.6105	0.965626
H	2.67375	2.02327	1.37333
H	-1.5607	-0.669019	-3.07189
H	-2.50347	-1.84248	-5.04852
H	-3.68174	-4.01258	-4.75293
H	-3.92556	-4.98741	-2.48121
H	-3.01466	-3.79526	-0.512362
H	0.738098	-2.57686	0.784184
H	1.11375	-4.09479	2.66881
H	-0.802502	-4.81303	4.10114
H	-3.0869	-3.96662	3.61422
H	-3.45821	-2.40056	1.73795
Co	0.335057	-0.223974	-0.736467
H	3.19439	1.93947	-1.89616
C	3.56684	0.168637	-3.03629
C	2.63071	1.03966	-2.17754
O	2.20299	0.324623	-1.0774
O	1.54081	1.45914	-2.95583
F	4.5447	-0.376201	-2.28616
F	4.14827	0.900702	-4.00599
F	2.90347	-0.847994	-3.64283
H	0.879657	0.747418	-2.87136
C	3.30357	-1.61304	1.14698
O	3.12913	-2.56093	0.387493
O	3.35437	-0.353738	0.896625
H	2.89423	-0.021401	-0.188207
C	3.4338	-1.90348	2.66447
F	2.32027	-1.47483	3.31192
F	3.55101	-3.22213	2.9126
F	4.49029	-1.28224	3.2153
C	1.45465	-2.72564	-1.96534
C	2.31758	-3.81544	-2.37759
N	0.843912	-1.8182	-1.5909
H	2.94063	-3.4772	-3.20991
H	1.73565	-4.68916	-2.68092
H	2.95781	-4.05822	-1.5245
---------------------
TS-3
Fe	-0.18282	-2.1765	1.72433
P	1.63741	-0.05274	-0.12878
P	-1.74461	0.199135	-0.074119
C	3.7143	1.69642	-0.811335
C	2.32684	-1.31232	-1.2838
C	2.0401	-2.66796	-3.27473
C	3.15707	0.937312	0.232339
C	3.27992	-3.26842	-3.05085
C	3.58232	-1.9012	-1.07938
C	1.56848	-1.6902	-2.39772
C	4.05378	-2.87928	-1.95451
C	3.73741	0.999212	1.50437
C	4.8635	1.797	1.73211
C	-1.70944	-1.52769	0.537128
C	-2.23755	-2.0578	1.76313
C	-2.6625	1.00961	1.32007
C	1.37264	-2.68516	3.01071
C	-0.992106	-2.59499	-0.104943
C	-1.84337	-3.42289	1.87181
C	4.84149	2.48277	-0.583125
C	-1.07787	-3.75636	0.715529
C	-3.98752	0.680652	1.64337
C	1.45233	-1.00418	1.41433
C	-1.99965	1.97835	2.08116
C	0.65753	-1.56147	3.52326
C	1.86798	-2.34419	1.71857
C	0.704883	-0.526542	2.5456
C	-3.08607	0.120183	-1.34666
C	-3.31642	-1.03018	-2.1105
C	-2.63622	2.58936	3.16413
C	-4.62639	1.29258	2.72065
C	-3.94869	2.24478	3.48764
C	5.4215	2.5361	0.688771
C	-4.70909	1.30976	-2.71094
C	-3.79794	1.28972	-1.65706
C	-4.9235	0.160432	-3.47577
C	-4.22744	-1.00952	-3.16898
H	0.215046	0.433604	2.6073
H	0.126688	-1.51927	4.46429
H	1.4793	-3.64584	3.49577
H	2.41	-2.99626	1.05046
H	-0.432081	-2.50756	-1.02283
H	-0.600141	-4.70612	0.518255
H	-2.04991	-4.07614	2.70866
H	-2.78856	-1.49537	2.50111
H	0.619647	-1.19265	-2.57092
H	1.4446	-2.95274	-4.13737
H	3.64908	-4.02768	-3.73419
H	5.02609	-3.33316	-1.78564
H	4.1927	-1.58744	-0.237929
H	3.31481	0.421491	2.31943
H	5.30746	1.83057	2.7232
H	6.30117	3.14911	0.863298
H	5.26741	3.05999	-1.39908
H	3.24142	1.67557	-1.78767
H	-0.991189	2.26182	1.79796
H	-2.11056	3.33923	3.74872
H	-4.44718	2.72162	4.32662
H	-5.65267	1.0303	2.96167
H	-4.51858	-0.053741	1.04535
H	-3.6306	2.18859	-1.07126
H	-5.2511	2.22362	-2.9374
H	-5.63066	0.176009	-4.29972
H	-4.39438	-1.91112	-3.75159
H	-2.78151	-1.94531	-1.88162
Co	-0.011665	1.15121	-0.89624
H	-1.03906	1.89207	-1.77676
C	2.32599	4.62292	0.875344
H	1.90617	5.27947	1.64309
H	3.17117	4.06787	1.29337
H	2.69151	5.23666	0.047252
C	1.32353	3.68205	0.395392
N	0.575211	2.88183	0.007664
N	1.01592	1.51773	-2.62437
C	-0.178752	1.5946	-2.86975
C	-1.08683	1.63868	-4.05723
H	-1.7776	0.790773	-4.02309
H	-1.69479	2.54849	-4.04224
H	-0.501118	1.60394	-4.97902
---------------------
Int-4
Fe	-1.54732	2.93388	-0.385965
P	1.25081	1.01183	-0.246713
P	-1.77216	-0.413312	0.073013
C	3.9959	0.518275	-0.476948
C	1.61987	1.43076	1.50437
C	1.29175	0.935298	3.85779
C	2.90038	1.19245	-1.0344
C	2.09162	2.02506	4.20246
C	2.4489	2.50567	1.85845
C	1.06189	0.636363	2.51371
C	2.67667	2.80514	3.20052
C	3.07481	1.92025	-2.21709
C	4.32762	1.97356	-2.83155
C	-2.42739	1.26092	0.387183
C	-3.37998	1.98586	-0.402285
C	-3.0744	-1.08549	-1.05321
C	-0.548304	4.58609	-1.16153
C	-1.99668	2.13133	1.44542
C	-3.52356	3.28854	0.156905
C	5.24141	0.565491	-1.09555
C	-2.67423	3.37563	1.29999
C	-4.10773	-1.92664	-0.626847
C	0.378006	2.48215	-0.867676
C	-2.95837	-0.790834	-2.42077
C	-1.01352	3.75258	-2.22235
C	0.31068	3.8107	-0.330709
C	-0.443569	2.45931	-2.04579
C	-2.11607	-1.22897	1.68576
C	-3.2189	-0.868324	2.47564
C	-3.86935	-1.3081	-3.33972
C	-5.01413	-2.45628	-1.54975
C	-4.90035	-2.14641	-2.90558
C	5.41131	1.29476	-2.27469
C	-1.45518	-2.83428	3.37582
C	-1.23083	-2.21738	2.14292
C	-2.55722	-2.47794	4.15365
C	-3.4404	-1.49372	3.70156
H	-0.612923	1.5852	-2.65832
H	-1.71289	4.03846	-2.99577
H	-0.838243	5.61325	-0.987387
H	0.780594	4.14149	0.582931
H	-1.25852	1.88896	2.1954
H	-2.52998	4.24888	1.92099
H	-4.1411	4.0826	-0.239555
H	-3.87109	1.61149	-1.28809
H	0.459849	-0.223029	2.24319
H	0.852849	0.308887	4.62849
H	2.27457	2.25798	5.24728
H	3.31803	3.64033	3.46642
H	2.92854	3.09386	1.08234
H	2.23627	2.4467	-2.66017
H	4.45339	2.5455	-3.74638
H	6.38323	1.33086	-2.75801
H	6.07252	0.019106	-0.660854
H	3.87488	-0.057102	0.431496
H	-2.13141	-0.175861	-2.76214
H	-3.76818	-1.06903	-4.39428
H	-5.60658	-2.55735	-3.62086
H	-5.8105	-3.11002	-1.20567
H	-4.20039	-2.17762	0.423842
H	-0.349342	-2.484	1.56344
H	-0.755879	-3.58744	3.72611
H	-2.72576	-2.95793	5.1134
H	-4.2958	-1.20805	4.3069
H	-3.89737	-0.093008	2.13358
Co	0.265708	-0.933528	-0.559303
C	2.35902	-2.58105	0.104275
O	1.70138	-3.06092	1.02909
O	2.0425	-1.68334	-0.748447
C	3.82661	-3.05786	-0.043634
F	4.32031	-2.89058	-1.28316
F	4.61986	-2.34546	0.804038
F	3.96085	-4.35618	0.279927
C	-0.963879	-3.50796	-1.57265
C	-1.69408	-4.65442	-2.08795
N	-0.44377	-2.55578	-1.16784
H	-1.63472	-5.49029	-1.38484
H	-1.27822	-4.97159	-3.04854
H	-2.74299	-4.37338	-2.22511
---------------------
Int-5
Fe	0.214005	2.92531	-0.002943
P	1.72885	-0.190593	-0.282909
P	-1.63787	0.085114	0.009789
C	3.3121	-1.8471	-1.9484
C	2.39817	-0.263189	1.43505
C	1.89961	-0.527352	3.79908
C	3.1878	-0.582095	-1.35569
C	3.24348	-0.312846	4.1114
C	3.7469	-0.067315	1.75569
C	1.48287	-0.510213	2.46861
C	4.16588	-0.089987	3.08715
C	4.17863	0.384453	-1.60098
C	5.27928	0.085975	-2.40322
C	-1.43508	1.8321	0.503812
C	-1.83528	3.00117	-0.22155
C	-3.06203	0.219666	-1.16597
C	1.99096	3.90799	-0.429093
C	-0.74427	2.27575	1.68255
C	-1.3888	4.14849	0.497063
C	4.41575	-2.13838	-2.75218
C	-0.720691	3.70053	1.67561
C	-4.3894	-0.081909	-0.84021
C	1.67476	1.61474	-0.564149
C	-2.74806	0.538382	-2.49703
C	1.28009	3.63373	-1.63611
C	2.23989	2.66757	0.228644
C	1.08616	2.22432	-1.72104
C	-2.41762	-0.563962	1.55703
C	-3.29755	0.213113	2.32637
C	-3.74148	0.583376	-3.47339
C	-5.38405	-0.052761	-1.82171
C	-5.06516	0.283396	-3.13818
C	5.40183	-1.17891	-2.98071
C	-2.62297	-2.35326	3.18657
C	-2.08358	-1.85184	2.00063
C	-3.50399	-1.57655	3.93968
C	-3.84152	-0.29183	3.50664
H	0.561753	1.69102	-2.50144
H	0.908563	4.36952	-2.33603
H	2.25012	4.8883	-0.053039
H	2.72769	2.53219	1.18287
H	-0.290331	1.63399	2.42306
H	-0.236635	4.32846	2.41079
H	-1.50501	5.17659	0.182868
H	-2.35506	3.00079	-1.16823
H	0.445605	-0.706582	2.21799
H	1.17762	-0.721982	4.58692
H	3.57308	-0.332171	5.14608
H	5.215	0.062435	3.32386
H	4.47171	0.09541	0.965312
H	4.08899	1.37659	-1.17295
H	6.03651	0.844403	-2.58097
H	6.25721	-1.41056	-3.60924
H	4.49984	-3.12271	-3.20456
H	2.53988	-2.58958	-1.76133
H	-1.7116	0.722858	-2.76541
H	-3.48228	0.836771	-4.49725
H	-5.83963	0.307419	-3.89909
H	-6.40972	-0.291404	-1.55435
H	-4.64813	-0.34953	0.178067
H	-1.3848	-2.44565	1.41945
H	-2.34785	-3.34857	3.52296
H	-3.92127	-1.96568	4.86389
H	-4.52154	0.319739	4.0926
H	-3.54813	1.2188	2.00378
Co	-0.084639	-1.3794	-0.536153
H	0.939121	-3.15527	1.64115
C	-3.55157	-3.47296	-2.40496
H	-4.24277	-2.65339	-2.62697
H	-3.25159	-3.95338	-3.34102
H	-4.0648	-4.21152	-1.78204
C	-2.38808	-2.93806	-1.71472
N	-1.48447	-2.42411	-1.19869
N	0.981119	-2.93232	-0.445057
C	1.24455	-3.52971	0.638963
C	2.03342	-4.82292	0.709223
H	2.94345	-4.68975	1.31008
H	1.44767	-5.617	1.19223
H	2.31142	-5.14707	-0.297208
---------------------
Int-6
Fe	-0.892746	-3.52779	-0.122051
P	1.38073	-1.11922	0.198886
P	-1.8538	-0.303387	-0.269625
C	3.7487	-0.002263	1.29008
C	2.53844	-1.59794	-1.14552
C	3.12413	-1.46428	-3.4965
C	2.51582	-0.611988	1.5645
C	4.22454	-2.29237	-3.27331
C	3.65456	-2.41898	-0.926887
C	2.28717	-1.11509	-2.43571
C	4.49186	-2.76594	-1.98586
C	2.07673	-0.679787	2.8947
C	2.85448	-0.154328	3.9259
C	-2.02275	-2.01587	-0.874266
C	-2.87275	-3.08675	-0.433668
C	-2.66927	-0.334898	1.38056
C	0.240761	-5.0022	0.819821
C	-1.16994	-2.55175	-1.90007
C	-2.5366	-4.2587	-1.171
C	4.51867	0.535748	2.32124
C	-1.48642	-3.92808	-2.0774
C	-3.98749	-0.763913	1.59655
C	0.765838	-2.74264	0.757169
C	-1.90726	0.099739	2.4755
C	-0.586113	-4.3348	1.77004
C	1.07622	-4.03031	0.199277
C	-0.269072	-2.94689	1.73465
C	-3.0592	0.585265	-1.34314
C	-2.8508	0.528222	-2.72921
C	-2.44099	0.074808	3.76485
C	-4.52037	-0.78858	2.88528
C	-3.74526	-0.376619	3.9724
C	4.07532	0.460416	3.64196
C	-4.91624	2.10064	-1.71982
C	-4.09895	1.37898	-0.847363
C	-4.70734	2.03174	-3.09534
C	-3.67182	1.24005	-3.59883
H	-0.76979	-2.17433	2.29721
H	-1.35644	-4.78978	2.37707
H	0.210607	-6.05576	0.578549
H	1.78169	-4.21383	-0.596119
H	-0.38145	-2.00761	-2.39853
H	-0.982033	-4.61213	-2.74557
H	-2.97071	-5.23911	-1.03052
H	-3.59327	-3.03406	0.367115
H	1.44372	-0.448366	-2.59129
H	2.92221	-1.08176	-4.49249
H	4.87897	-2.56168	-4.09702
H	5.3541	-3.4017	-1.80759
H	3.8703	-2.77879	0.074424
H	1.12523	-1.14399	3.12924
H	2.50389	-0.221802	4.95173
H	4.67554	0.878572	4.44428
H	5.46102	1.02066	2.08678
H	4.10199	0.063142	0.268051
H	-0.899329	0.465325	2.29672
H	-1.83972	0.411605	4.60429
H	-4.16225	-0.397097	4.97488
H	-5.54164	-1.12353	3.04108
H	-4.60455	-1.05912	0.754411
H	-4.2741	1.44358	0.220416
H	-5.7134	2.71967	-1.31906
H	-5.34242	2.59416	-3.77306
H	-3.4989	1.18516	-4.66953
H	-2.03427	-0.066867	-3.12618
Co	0.105612	0.601315	-0.290897
H	-2.21528	2.46995	0.782319
C	-1.29491	2.94524	0.395745
O	-0.668546	2.33116	-0.583012
C	-1.65838	4.38791	0.010127
F	-0.604674	5.07618	-0.454259
F	-2.62928	4.41329	-0.914493
F	-2.12452	5.05916	1.1098
O	-0.393595	3.05043	1.59181
H	-0.727968	3.7343	2.19292
C	3.78647	2.89195	-0.698378
F	3.69693	4.00567	-1.4446
F	4.64134	3.12635	0.31271
F	4.29472	1.91141	-1.45852
C	2.39444	2.5054	-0.163458
O	1.98025	3.32601	0.745519
O	1.84938	1.51117	-0.632887
H	1.01035	3.16576	1.0592
---------------------
Int-7
P	-1.73534	-0.320447	-0.384875
P	1.38827	-0.45722	0.64356
C	-1.89056	-2.18929	1.7479
C	-3.25598	0.321522	-1.21674
C	-5.06861	0.048511	-2.81286
C	-2.43676	-1.03273	1.17239
C	-5.61349	1.27079	-2.42227
C	-3.80909	1.55398	-0.834953
C	-3.90159	-0.425403	-2.21234
C	-4.98167	2.01854	-1.4277
C	-3.44382	-0.353036	1.87119
C	-3.89225	-0.821768	3.10598
C	0.924123	-0.817671	2.38933
C	-2.34779	-2.66528	2.97437
C	1.57901	-1.79879	3.14678
C	-0.04321	-0.012247	3.00148
C	3.1102	0.133759	0.947012
C	4.25397	-0.610458	0.642586
C	-0.375702	-0.204116	4.34141
C	1.2327	-2.00229	4.48133
C	0.251414	-1.20709	5.0795
C	-3.34929	-1.98054	3.6616
C	4.51842	1.89441	1.84391
C	3.25325	1.38931	1.55678
C	5.65838	1.15182	1.52547
C	5.52237	-0.100663	0.928564
H	-3.49725	-1.38056	-2.52396
H	-5.55143	-0.543329	-3.58501
H	-6.52222	1.63889	-2.88933
H	-5.39671	2.97291	-1.11667
H	-3.31375	2.14973	-0.083918
H	-3.88783	0.541608	1.45314
H	-4.67349	-0.279706	3.63078
H	-3.70005	-2.34287	4.62316
H	-1.90224	-3.55828	3.4019
H	-1.09281	-2.71248	1.24264
H	-0.54421	0.749692	2.41901
H	-1.1399	0.416655	4.79763
H	-0.015986	-1.36653	6.11998
H	1.73749	-2.77144	5.05871
H	2.36725	-2.39392	2.6972
H	2.37126	1.9683	1.81129
H	4.61498	2.8681	2.31506
H	6.64551	1.54707	1.74577
H	6.40363	-0.686884	0.684611
H	4.16044	-1.586	0.179418
Co	0.01688	1.01295	-0.283073
H	-1.82112	4.37924	-0.395934
C	-1.02384	3.67823	-0.093603
O	-1.07352	2.53006	-0.750502
C	-1.09196	3.57539	1.44683
F	0.045534	3.06086	1.978
F	-2.10728	2.76242	1.82638
F	-1.29894	4.7729	2.02045
O	0.262627	4.41414	-0.278191
H	0.295039	4.65727	-1.22123
C	1.76249	2.57811	-2.11086
O	1.4365	3.57493	-2.71471
O	1.62176	2.37865	-0.798414
H	1.16282	3.24837	-0.437134
C	2.46431	1.41997	-2.85005
F	3.29533	0.734996	-2.04588
F	3.17213	1.90229	-3.87453
F	1.55474	0.55216	-3.34369
Fe	0.299114	-2.9443	-1.41885
C	1.64859	-2.10316	-0.108263
C	2.23542	-2.28674	-1.40674
C	-1.2845	-3.87867	-2.39703
C	1.25326	-3.40222	0.359751
C	2.21017	-3.67617	-1.72127
C	1.59589	-4.3644	-0.634418
C	-1.38856	-1.78392	-1.4124
C	-0.63482	-2.95268	-3.26713
C	-1.76087	-3.16225	-1.26309
C	-0.698011	-1.66467	-2.66559
H	-0.274499	-0.750476	-3.04954
H	-0.132939	-3.19476	-4.19366
H	-1.36645	-4.94616	-2.5494
H	-2.29207	-3.58466	-0.424736
H	0.77503	-3.61149	1.30378
H	1.39114	-5.42489	-0.584851
H	2.54965	-4.12018	-2.64673
H	2.60222	-1.49751	-2.04232
---------------------
Int-8
P	1.41706	1.03487	0.08223
P	-1.76271	-0.330162	0.197603
C	1.12944	0.654588	2.84375
C	3.05061	1.03724	-0.748214
C	4.45677	1.58349	-2.64245
C	1.83126	1.33085	1.8411
C	5.51647	0.886109	-2.06487
C	4.11823	0.33316	-0.170738
C	3.22668	1.65827	-1.98854
C	5.34462	0.262462	-0.826255
C	2.82371	2.25559	2.20167
C	3.08697	2.51324	3.54575
C	-1.78791	-1.04214	1.90035
C	1.39321	0.913837	4.18958
C	-2.63087	-0.583086	2.92184
C	-0.927898	-2.11868	2.16003
C	-3.27476	-1.12248	-0.496925
C	-4.55018	-0.671155	-0.125979
C	-0.873316	-2.69738	3.42733
C	-2.57857	-1.16446	4.18802
C	-1.69378	-2.2151	4.44698
C	2.3684	1.84642	4.54235
C	-4.30413	-2.90699	-1.7713
C	-3.15888	-2.25045	-1.31923
C	-5.57001	-2.44834	-1.4085
C	-5.69038	-1.32899	-0.582771
H	2.40578	2.18847	-2.45582
H	4.58093	2.06528	-3.60737
H	6.4724	0.826042	-2.57654
H	6.16644	-0.282649	-0.371425
H	3.97735	-0.164685	0.780676
H	3.39209	2.76515	1.43039
H	3.85643	3.23014	3.81619
H	2.57825	2.04711	5.58873
H	0.84059	0.37582	4.95361
H	0.388628	-0.085064	2.57817
H	-0.274338	-2.49512	1.38382
H	-0.17863	-3.51159	3.60502
H	-1.65128	-2.65761	5.43771
H	-3.22989	-0.79554	4.97486
H	-3.32044	0.232046	2.73556
H	-2.18004	-2.60704	-1.61132
H	-4.20211	-3.77675	-2.41321
H	-6.45905	-2.95934	-1.76575
H	-6.67229	-0.967006	-0.2926
H	-4.65644	0.195934	0.516316
Co	0.361955	-0.848687	-0.404783
H	3.67145	-2.69171	0.091891
C	2.5866	-2.76707	-0.105504
O	1.94986	-1.62733	0.264621
C	2.07348	-3.9727	0.703052
F	0.776952	-4.25343	0.404074
F	2.12426	-3.71685	2.02861
F	2.79096	-5.08584	0.47263
O	2.38978	-3.14015	-1.4704
H	2.50207	-2.31668	-2.00793
C	0.462181	-1.03355	-2.37105
O	1.63099	-1.00126	-2.82306
O	-0.057847	-2.25673	-1.77063
H	0.733157	-2.86996	-1.69717
C	-0.6126	-0.425194	-3.3008
F	-1.02384	-1.33988	-4.19669
F	-0.084128	0.612272	-3.98149
F	-1.72399	0.051626	-2.68721
Fe	-1.27124	3.09173	-0.088113
C	-2.30351	1.38945	0.447405
C	-3.06176	2.15982	-0.495732
C	-0.11382	4.78844	-0.405543
C	-2.06292	2.22753	1.59065
C	-3.30632	3.44368	0.070223
C	-2.69094	3.48594	1.3572
C	0.682984	2.61466	-0.421441
C	-0.471566	4.19866	-1.65368
C	0.600733	3.82009	0.353931
C	0.012749	2.86063	-1.66807
H	-0.119846	2.14891	-2.46471
H	-1.0554	4.66577	-2.4346
H	-0.38255	5.7807	-0.070396
H	0.971576	3.94389	1.3597
H	-1.48245	1.9536	2.45893
H	-2.65867	4.3397	2.01965
H	-3.82543	4.25893	-0.414162
H	-3.37417	1.81678	-1.47075
---------------------
Imine
N	2.43085	0.595771	-0.131351
C	3.21888	-0.362849	0.131156
H	2.91345	-1.37258	0.430997
C	4.71203	-0.16425	0.055433
C	1.03781	0.389489	-0.11118
C	0.233415	1.46035	0.301709
C	0.425737	-0.806103	-0.519559
C	-1.14744	1.32022	0.356951
H	0.715592	2.38535	0.599184
C	-0.958214	-0.928942	-0.486449
H	1.03192	-1.61816	-0.908841
C	-1.77229	0.124555	-0.037002
H	-1.75359	2.14292	0.721845
H	-1.42082	-1.84282	-0.84491
C	-3.2455	-0.016225	0.001986
C	-4.08179	1.0656	-0.317939
C	-3.8412	-1.23623	0.361072
C	-5.46802	0.932014	-0.279088
H	-3.63999	2.00831	-0.625274
C	-5.22737	-1.37021	0.399055
H	-3.21096	-2.07567	0.637978
C	-6.0469	-0.286469	0.07936
H	-6.09716	1.77829	-0.538306
H	-5.66824	-2.31975	0.687589
H	-7.12715	-0.390615	0.109158
F	5.27527	-0.448359	1.25233
F	5.23986	-1.02629	-0.845424
F	5.06331	1.07561	-0.291679
---------------------
Int-9
Fe	1.04589	-2.87662	-1.24218
P	-0.600092	-0.935947	1.0402
P	2.18797	0.226511	-0.444641
C	-2.76354	-0.13215	2.629
C	0.162939	-1.77221	2.49449
C	2.06117	-2.01637	3.9901
C	-2.37266	-0.901082	1.5211
C	1.41133	-3.05878	4.65238
C	-0.493487	-2.80342	3.18174
C	1.43612	-1.37326	2.92074
C	0.130216	-3.44613	4.25058
C	-3.3421	-1.61642	0.807428
C	-4.68646	-1.54735	1.17844
C	2.50548	-1.47618	-1.00348
C	2.51921	-1.95673	-2.35492
C	2.33239	1.16137	-2.02821
C	-0.472925	-4.29461	-1.30665
C	2.75019	-2.6011	-0.143468
C	2.75522	-3.3611	-2.32433
C	-4.10522	-0.071624	2.99789
C	2.90384	-3.75679	-0.961426
C	3.47701	1.8614	-2.42275
C	-0.595382	-2.25689	-0.211263
C	1.17935	1.23067	-2.82772
C	-0.707808	-3.28331	-2.28506
C	-0.408811	-3.66839	-0.029157
C	-0.784854	-2.03025	-1.61627
C	3.76878	0.5674	0.441588
C	4.99044	0.040882	-0.005384
C	1.18012	1.96941	-4.00949
C	3.47171	2.61404	-3.60032
C	2.32751	2.66716	-4.39676
C	-5.07034	-0.773415	2.27103
C	4.92308	1.56878	2.32871
C	3.74547	1.32826	1.61896
C	6.13512	1.05271	1.86901
C	6.16698	0.287856	0.700325
H	-0.971094	-1.06941	-2.06879
H	-0.773842	-3.43439	-3.35348
H	-0.317477	-5.3465	-1.50374
H	-0.196669	-4.15521	0.910627
H	2.77324	-2.57419	0.935926
H	3.05408	-4.76648	-0.605133
H	2.77721	-4.01727	-3.18336
H	2.33953	-1.35482	-3.23312
H	1.9285	-0.548984	2.41744
H	3.04911	-1.69573	4.30753
H	1.89345	-3.55898	5.48704
H	-0.385853	-4.24506	4.77489
H	-1.49612	-3.09356	2.88383
H	-3.05593	-2.21461	-0.048273
H	-5.42981	-2.08256	0.597074
H	-6.11708	-0.70953	2.55227
H	-4.39939	0.535798	3.8487
H	-2.0215	0.44085	3.17031
H	0.276417	0.720805	-2.50746
H	0.282426	2.01062	-4.61903
H	2.32646	3.25176	-5.3118
H	4.36538	3.15685	-3.89486
H	4.37032	1.82926	-1.8089
H	2.7991	1.7168	1.98122
H	4.8908	2.15262	3.24393
H	7.05091	1.23718	2.42272
H	7.10669	-0.123682	0.344075
H	5.01581	-0.569913	-0.902379
Co	0.405836	0.991903	0.581069
H	-3.00905	2.12229	0.968643
C	-2.10826	3.99192	1.48531
C	-2.00188	2.56921	0.905025
O	-1.03443	1.87239	1.50831
O	-1.80035	2.74946	-0.542527
F	-2.30856	3.94995	2.81588
F	-3.12748	4.68454	0.939394
F	-0.975932	4.71931	1.27192
H	-0.834903	2.76821	-0.648959
C	-3.94817	0.513634	-1.55595
O	-4.65918	1.15486	-0.819461
O	-2.66807	0.707443	-1.81753
H	-2.33427	1.52469	-1.29818
C	-4.50776	-0.661156	-2.38787
F	-3.67112	-1.72134	-2.40301
F	-5.68554	-1.07143	-1.90354
F	-4.68799	-0.26804	-3.66509
C	1.51236	3.77457	0.098824
C	1.93318	5.14276	-0.145838
N	1.13085	2.69416	0.278353
H	1.07561	5.80572	-3e-05
H	2.30364	5.24094	-1.17047
H	2.72775	5.42947	0.549408
---------------------
Int-10
C	-0.904607	-0.265821	3.04378
H	-0.647113	-1.28481	3.34497
C	-2.10912	0.204361	3.8039
F	-3.21444	-0.537639	3.49661
F	-2.43103	1.49543	3.5813
F	-1.94189	0.073775	5.14763
N	0.083117	0.705695	2.91593
C	1.34076	0.236968	2.50321
C	2.39688	1.17816	2.39481
C	1.60595	-1.09735	2.09555
C	3.6215	0.817665	1.8697
H	2.20743	2.19173	2.72756
C	2.85249	-1.4414	1.56329
H	0.857219	-1.87198	2.20953
C	3.87205	-0.498433	1.41285
H	4.41129	1.55946	1.80252
H	3.01802	-2.46123	1.22797
C	5.13822	-0.84631	0.733652
C	5.75251	0.071209	-0.136705
C	5.73675	-2.10594	0.901329
C	6.92192	-0.261743	-0.817935
H	5.29166	1.04053	-0.299472
C	6.90494	-2.43901	0.218805
H	5.29277	-2.81779	1.59043
C	7.50301	-1.51922	-0.644752
H	7.37587	0.460141	-1.49068
H	7.3553	-3.41578	0.369478
H	8.41399	-1.77902	-1.17518
Fe	1.02649	-0.456039	-2.5051
P	-0.261865	1.81022	-0.327731
P	-1.43393	-1.39775	-0.149316
C	0.108428	3.6889	1.70389
C	-1.7531	2.40862	-1.22356
C	-3.46007	2.09402	-2.92385
C	0.42929	3.35547	0.379525
C	-4.15298	3.20734	-2.44915
C	-2.45633	3.52577	-0.751304
C	-2.27631	1.69125	-2.30851
C	-3.64955	3.91769	-1.35793
C	1.2504	4.20778	-0.370806
C	1.74801	5.38013	0.196048
C	-0.35851	-1.72376	-1.59766
C	0.981162	-2.22894	-1.48825
C	-1.51164	-3.07649	0.621774
C	2.00438	0.979941	-3.64702
C	-0.644389	-1.59455	-2.99747
C	1.49543	-2.43765	-2.80132
C	0.600742	4.86991	2.26222
C	0.493999	-2.03554	-3.73461
C	-0.992311	-4.23397	0.026088
C	0.916641	1.4119	-1.6502
C	-2.16985	-3.18417	1.85718
C	2.84379	0.529466	-2.58415
C	0.821807	1.53309	-3.07609
C	2.17408	0.787973	-1.356
C	-3.11998	-1.28204	-0.871267
C	-3.57993	-2.25646	-1.7714
C	-2.29211	-4.42127	2.48695
C	-1.11105	-5.47027	0.663811
C	-1.75671	-5.56757	1.89601
C	1.42162	5.714	1.51258
C	-5.27201	-0.176003	-1.00347
C	-3.97897	-0.248792	-0.483568
C	-5.71449	-1.13172	-1.91595
C	-4.8661	-2.17554	-2.29854
H	2.5256	0.529333	-0.371563
H	3.79647	0.028252	-2.68462
H	2.20977	0.885571	-4.70455
H	-0.012729	1.94717	-3.62022
H	-1.57256	-1.23596	-3.41644
H	0.591596	-2.02875	-4.81135
H	2.49173	-2.78146	-3.04205
H	1.50961	-2.39695	-0.562969
H	-1.76537	0.807408	-2.6648
H	-3.85226	1.51973	-3.75763
H	-5.08032	3.51669	-2.92175
H	-4.18301	4.78427	-0.978655
H	-2.07107	4.09005	0.090723
H	1.50185	3.95105	-1.39501
H	2.38866	6.03341	-0.389188
H	1.81021	6.62754	1.95316
H	0.352103	5.121	3.28906
H	-0.4846	3.00316	2.2993
H	-2.5881	-2.3004	2.32213
H	-2.80365	-4.48696	3.4426
H	-1.84522	-6.52982	2.39141
H	-0.699642	-6.35789	0.191885
H	-0.494979	-4.17672	-0.934491
H	-3.62679	0.503564	0.211828
H	-5.92378	0.637787	-0.702147
H	-6.71885	-1.07157	-2.32482
H	-5.21134	-2.9305	-2.99871
H	-2.93294	-3.08156	-2.05172
Co	-0.714317	0.215537	1.15446
H	-1.98778	0.847733	1.1969
---------------------
TS-4
C	-0.614364	0.188301	3.11684
H	-0.277539	-0.750197	3.56885
C	-1.66894	0.830232	3.98693
F	-2.67049	-0.049732	4.25761
F	-2.23625	1.91724	3.41991
F	-1.15859	1.21739	5.17471
N	0.283845	1.0842	2.58564
C	1.55678	0.597855	2.2205
C	2.54151	1.55586	1.90146
C	1.9068	-0.767484	2.11346
C	3.78664	1.16964	1.42777
H	2.2888	2.60348	2.01591
C	3.1586	-1.14233	1.63201
H	1.1877	-1.53999	2.36212
C	4.11546	-0.188268	1.25214
H	4.52217	1.93006	1.18386
H	3.3813	-2.19809	1.50513
C	5.39451	-0.595736	0.63303
C	5.93983	0.147581	-0.428541
C	6.08063	-1.745	1.05899
C	7.12894	-0.244303	-1.04061
H	5.41009	1.02422	-0.788834
C	7.2677	-2.13876	0.444553
H	5.68905	-2.31791	1.89397
C	7.79825	-1.3906	-0.608053
H	7.52915	0.342179	-1.86272
H	7.78557	-3.02671	0.79553
H	8.7241	-1.6971	-1.08527
Fe	0.885654	-0.76421	-2.49996
P	-0.429409	1.65488	-0.503762
P	-1.45537	-1.43495	0.00942
C	-0.140654	3.85004	1.21151
C	-1.98933	2.07108	-1.39154
C	-3.70872	1.52762	-3.02162
C	0.218277	3.30884	-0.03216
C	-4.47901	2.60485	-2.58474
C	-2.77065	3.15179	-0.958532
C	-2.4809	1.25602	-2.42193
C	-4.00761	3.41198	-1.54811
C	1.06405	4.03562	-0.880322
C	1.54797	5.28402	-0.490716
C	-0.437575	-1.93572	-1.42487
C	0.914881	-2.39571	-1.27501
C	-1.50162	-3.0253	0.962155
C	1.78399	0.593114	-3.79928
C	-0.75172	-1.99639	-2.82387
C	1.41366	-2.75503	-2.56088
C	0.335894	5.10506	1.59157
C	0.387718	-2.49933	-3.51941
C	-1.12912	-4.24952	0.38771
C	0.722345	1.15977	-1.82062
C	-1.98158	-3.02033	2.28109
C	2.66298	0.271127	-2.72194
C	0.594338	1.15254	-3.25004
C	2.01136	0.613372	-1.50469
C	-3.18151	-1.37111	-0.616249
C	-3.71365	-2.341	-1.47694
C	-2.07139	-4.20572	3.00944
C	-1.21586	-5.43406	1.11985
C	-1.68311	-5.41627	2.43379
C	1.18383	5.82156	0.745285
C	-5.33211	-0.254177	-0.56797
C	-4.00272	-0.33435	-0.156025
C	-5.8484	-1.20489	-1.44815
C	-5.0384	-2.25038	-1.90056
H	2.39485	0.454321	-0.511822
H	3.63099	-0.20388	-2.80234
H	1.96933	0.411842	-4.84919
H	-0.26436	1.4895	-3.80939
H	-1.69253	-1.71052	-3.26946
H	0.469341	-2.62713	-4.58992
H	2.41527	-3.10047	-2.77588
H	1.46146	-2.42469	-0.343891
H	-1.90929	0.398356	-2.74707
H	-4.07361	0.878855	-3.81201
H	-5.441	2.81128	-3.04397
H	-4.59981	4.25305	-1.19962
H	-2.4104	3.79486	-0.163171
H	1.34961	3.6221	-1.84171
H	2.20908	5.83631	-1.15225
H	1.56328	6.79278	1.04915
H	0.05686	5.51383	2.55814
H	-0.753372	3.27108	1.89084
H	-2.29112	-2.09119	2.74459
H	-2.44399	-4.18003	4.02913
H	-1.7467	-6.33811	3.0041
H	-0.917906	-6.3715	0.65927
H	-0.766275	-4.28179	-0.632617
H	-3.58179	0.417026	0.503804
H	-5.9548	0.56212	-0.216328
H	-6.8808	-1.13754	-1.7785
H	-5.4428	-3.00043	-2.57402
H	-3.09634	-3.16994	-1.80795
Co	-0.758625	0.238283	1.14597
H	-1.77324	-0.293187	2.05662
---------------------
Int-11
C	-0.42338	0.121135	3.23954
H	0.070249	-0.585112	3.92139
C	-1.51491	0.842424	4.01193
F	-2.4426	-0.050192	4.45066
F	-2.17213	1.75394	3.2619
F	-1.02391	1.47769	5.08893
N	0.417021	1.02461	2.54625
C	1.69025	0.532059	2.20921
C	2.67461	1.46821	1.82138
C	2.04288	-0.837782	2.16456
C	3.90519	1.054	1.33579
H	2.43399	2.52162	1.89378
C	3.2833	-1.24221	1.67589
H	1.33047	-1.5969	2.47078
C	4.23067	-0.311682	1.22266
H	4.63581	1.79988	1.03764
H	3.50032	-2.30389	1.59813
C	5.49563	-0.751211	0.597311
C	6.01657	-0.064704	-0.513766
C	6.19383	-1.8758	1.06771
C	7.19341	-0.486559	-1.12957
H	5.47595	0.790058	-0.90871
C	7.36812	-2.30028	0.449193
H	5.8215	-2.40433	1.94
C	7.87473	-1.60774	-0.652183
H	7.57428	0.056221	-1.99008
H	7.8952	-3.16827	0.834906
H	8.79089	-1.93779	-1.13248
Fe	0.768772	-0.959734	-2.4844
P	-0.318249	1.59337	-0.504888
P	-1.6247	-1.35283	0.000832
C	0.103268	3.7848	1.17701
C	-1.81859	2.14778	-1.4251
C	-3.55438	1.75163	-3.08179
C	0.465694	3.1872	-0.039495
C	-4.22837	2.89986	-2.66733
C	-2.50319	3.30115	-1.01685
C	-2.36665	1.37442	-2.45923
C	-3.69999	3.67035	-1.63067
C	1.42648	3.80396	-0.849983
C	2.02101	5.00045	-0.449378
C	-0.683057	-1.99141	-1.42789
C	0.613898	-2.58705	-1.26243
C	-1.94136	-2.90604	0.959672
C	1.8274	0.298091	-3.76407
C	-0.98449	-2.01863	-2.83045
C	1.08864	-2.99536	-2.54312
C	0.688252	4.98935	1.56648
C	0.106135	-2.63496	-3.5131
C	-1.64707	-4.185	0.471207
C	0.796267	0.973286	-1.80302
C	-2.54826	-2.7859	2.22021
C	2.64852	-0.114046	-2.67171
C	0.69333	0.978733	-3.23472
C	2.01464	0.29378	-1.46566
C	-3.32696	-1.02235	-0.606919
C	-4.00151	-1.85776	-1.50645
C	-2.83786	-3.9173	2.97994
C	-1.93451	-5.31768	1.23556
C	-2.52652	-5.18808	2.49132
C	1.65198	5.5958	0.758212
C	-5.29994	0.376233	-0.443398
C	-3.98941	0.087988	-0.067389
C	-5.95533	-0.4389	-1.36668
C	-5.30646	-1.55792	-1.89522
H	2.35882	0.091506	-0.466471
H	3.56454	-0.684845	-2.73627
H	2.01149	0.098625	-4.81094
H	-0.115214	1.40369	-3.8087
H	-1.88309	-1.63454	-3.28882
H	0.186982	-2.77033	-4.58275
H	2.05156	-3.44244	-2.74714
H	1.14446	-2.66841	-0.32433
H	-1.87037	0.466486	-2.77023
H	-3.96456	1.13172	-3.87304
H	-5.15989	3.18962	-3.14404
H	-4.21589	4.56727	-1.30045
H	-2.09883	3.91723	-0.221605
H	1.71809	3.34307	-1.78764
H	2.77267	5.46664	-1.07973
H	2.11785	6.52574	1.07087
H	0.406451	5.44195	2.51246
H	-0.596457	3.2796	1.83117
H	-2.80341	-1.80616	2.61169
H	-3.30556	-3.80495	3.95349
H	-2.74655	-6.07006	3.08522
H	-1.69493	-6.30252	0.845112
H	-1.18975	-4.30041	-0.50445
H	-3.45692	0.732643	0.62528
H	-5.79833	1.24813	-0.032159
H	-6.97185	-0.207978	-1.67135
H	-5.82169	-2.20285	-2.60119
H	-3.51186	-2.74506	-1.89471
Co	-0.622102	0.20411	1.11103
H	-1.00991	-0.623924	2.54215
---------------------
Int-12
C	-0.824684	-1.68905	2.04118
H	-1.23334	-1.36281	3.00463
C	-0.746876	-3.20959	2.0475
F	0.172373	-3.61396	2.96141
F	-0.366501	-3.70874	0.852274
F	-1.91727	-3.77199	2.3796
N	-1.50072	-1.17096	0.886847
C	-2.0029	0.149924	1.01459
C	-2.92649	0.596667	0.049613
C	-1.57853	1.06333	1.99998
C	-3.34588	1.91812	0.030126
H	-3.28978	-0.103249	-0.692417
C	-2.00935	2.38851	1.97109
H	-0.883508	0.757798	2.77435
C	-2.87702	2.85263	0.972194
H	-4.05211	2.23698	-0.729826
H	-1.62619	3.08517	2.71081
C	-3.2326	4.28475	0.876824
C	-3.31155	4.91441	-0.377321
C	-3.46595	5.05818	2.02539
C	-3.61427	6.27108	-0.478465
H	-3.10844	4.3367	-1.27393
C	-3.7659	6.41525	1.92416
H	-3.43523	4.58251	3.0009
C	-3.84155	7.02837	0.672126
H	-3.6652	6.73929	-1.45728
H	-3.95168	6.9933	2.82473
H	-4.07712	8.08537	0.593991
Fe	1.87818	2.75353	-0.876747
P	0.39649	-0.241229	-1.62854
P	2.40551	-0.136598	0.946132
C	-1.81761	-1.79512	-2.32436
C	1.69738	-1.04025	-2.66248
C	3.99932	-1.18189	-3.43187
C	-1.14571	-0.589408	-2.55991
C	3.72081	-2.38641	-4.07697
C	1.42646	-2.25008	-3.31659
C	2.99903	-0.520819	-2.72281
C	2.43238	-2.9188	-4.01403
C	-1.69921	0.342009	-3.4496
C	-2.91101	0.070461	-4.08256
C	2.80523	1.60001	0.563963
C	2.07074	2.68777	1.15039
C	2.79809	-0.242001	2.75209
C	1.24085	3.64871	-2.64746
C	3.78859	2.17537	-0.308796
C	2.61465	3.91169	0.662105
C	-3.03224	-2.06455	-2.95521
C	3.66798	3.59519	-0.246451
C	3.29369	0.826398	3.50827
C	0.615312	1.53822	-1.92938
C	2.59516	-1.48206	3.37933
C	0.259017	3.80648	-1.62368
C	1.45301	2.2547	-2.84891
C	-0.124136	2.51166	-1.17775
C	3.76939	-1.16162	0.273187
C	5.11691	-0.783744	0.332831
C	2.86157	-1.64331	4.73662
C	3.55987	0.662518	4.86977
C	3.34066	-0.56756	5.48818
C	-3.58141	-1.12938	-3.83262
C	4.41514	-3.27586	-0.720145
C	3.42604	-2.41812	-0.243118
C	5.75286	-2.88072	-0.691354
C	6.10322	-1.63593	-0.161808
[truncated: 612 more rows]
